# Supplementary material for: Synthesis and Biological Activity of Homohypotaurine Obtained by the Enzyme-Based Conversion of Homocysteine Sulfinic Acid Using Recombinant Escherichia Coli Glutamate Decarboxylase
Source: Molecules. 2024 Aug 23;29(17):3985. doi: 10.3390/molecules29173985 (PMC11396700; doi:10.3390/molecules29173985)
Supplement: Supplementary file 1 [file molecules-29-03985-s001.zip]

Archive with 1 entries (1 files):
- molecules-3133185-supplementary.pdf
